# Supplementary material for: Thyroid disorders and pregnancy loss: a bidirectional mendelian randomization exploration
Source: BMC Pregnancy Childbirth. 2025 Oct 14;25:1088. doi: 10.1186/s12884-025-08146-2 (PMC12522347; doi:10.1186/s12884-025-08146-2)
Supplement: Supplementary file 1 — Supplementary Material 1. [file 12884_2025_8146_MOESM1_ESM.xlsx]

## Sheet: 4.Hypo-RSA
Genetic instruments for hypothyroidism on RSA
	SNP	effect_allele	other_allele	beta	eaf	chr	pos	se	pval	F-statistic
1	rs10075764	G	A	-0.057	0.302413	5	35841449	0.0104	4.26e-08	30.0388
2	rs10126000	A	C	-0.0683	0.688692	9	21578617	0.0104	5.13e-11	43.1295
3	rs10424978	A	C	-0.0775	0.624328	19	4837557	0.0102	2.77e-14	57.7302
4	rs1079418	G	A	-0.0657	0.262374	6	166047034	0.011	2.14e-09	35.6735
5	rs10917477	G	A	0.064	0.386901	1	19861106	0.01	1.75e-10	40.96
6	rs11171710	A	G	-0.0698	0.443916	12	56368078	0.01	3.19e-12	48.7204
7	rs11675342	T	C	0.0906	0.387729	2	1407628	0.01	1.4e-19	82.0836
8	rs11875260	G	A	0.0751	0.172925	18	77179239	0.0135	2.54e-08	30.9466
9	rs12117927	A	C	0.0627	0.476541	1	236629134	0.0105	2.29e-09	35.658
10	rs12379417	A	G	0.0583	0.317559	9	127029736	0.0103	1.51e-08	32.0378
11	rs12582330	T	G	-0.061	0.624365	12	103892941	0.0109	2.05e-08	31.3189
12	rs12593201	A	G	0.0905	0.325432	15	38844106	0.0112	7.69e-16	65.2922
13	rs12984428	A	G	-0.0659	0.35604	19	50199616	0.0102	1.11e-10	41.7417
14	rs13090803	T	G	0.0829	0.190624	3	105934953	0.0128	9e-11	41.9459
15	rs13109179	A	G	0.0647	0.461895	4	10727528	0.01	9.42e-11	41.8609
16	rs1364450	C	A	0.0886	0.126235	6	109389508	0.0139	1.97e-10	40.6292
17	rs142997491	G	A	0.2385	0.0135637	16	50729820	0.0412	7.02e-09	33.5106
18	rs1432806	G	A	0.0583	0.338619	5	109187365	0.0105	2.89e-08	30.8289
19	rs1479565	A	G	0.0975	0.498866	5	76544157	0.0101	7.53e-22	93.1894
20	rs1534430	T	C	-0.086	0.428394	2	12644736	0.0101	1.44e-17	72.5027
21	rs2111485	G	A	0.0813	0.479023	2	163110536	0.0102	1.43e-15	63.5303
22	rs2234167	A	G	0.0825	0.102013	1	2494330	0.015	3.75e-08	30.25
23	rs2247314	C	T	-0.086	0.376495	6	167370230	0.0104	1.06e-16	68.3802
24	rs229528	T	C	0.0903	0.496016	22	37581677	0.01	2.31e-19	81.5409
25	rs2445608	A	G	-0.0593	0.430366	8	128181302	0.0101	3.79e-09	34.472
26	rs244685	G	T	-0.0858	0.79915	5	133423890	0.0132	7.06e-11	42.25
27	rs28418426	C	T	0.1877	0.501169	6	32619654	0.0133	2.21e-45	199.171
28	rs2988277	T	C	0.0593	0.287022	1	167431352	0.0106	2.49e-08	31.2966
29	rs307558	A	G	-0.0688	0.742625	3	12095130	0.0119	8.01e-09	33.4259
30	rs3087243	A	G	-0.1466	0.386088	2	204738919	0.0102	4.77e-47	206.57
31	rs3184504	C	T	-0.1734	0.668513	12	111884608	0.0102	7.5e-65	289
32	rs3775291	T	C	-0.0649	0.287788	4	187004074	0.0108	1.65e-09	36.1112
33	rs434294	G	A	-0.0683	0.322802	5	102599626	0.0109	3.36e-10	39.2634
34	rs4409785	C	T	0.1069	0.142566	11	95311422	0.0133	8.04e-16	64.6029
35	rs4529854	T	C	-0.0768	0.723438	10	64043975	0.0107	6.56e-13	51.5175
36	rs4835534	C	T	-0.1421	0.156356	4	149636388	0.0132	7.06e-27	115.888
37	rs5912815	G	T	-0.0511	0.576761	X	78466147	0.0084	1.05e-09	37.0069
38	rs61759532	T	C	0.0905	0.188941	17	7240391	0.0122	1.42e-13	55.0272
39	rs61877856	T	C	-0.0658	0.197495	11	617378	0.0115	1.14e-08	32.7383
40	rs6679677	A	C	0.3637	0.108444	1	114303808	0.0159	2.39e-115	523.23
41	rs6908626	T	G	0.1441	0.17075	6	91005743	0.0141	2.04e-24	104.446
42	rs7030280	T	C	0.2075	0.745664	9	100535267	0.0108	1.02e-82	369.138
43	rs71508903	T	C	0.0934	0.210816	10	63779871	0.0125	9.34e-14	55.8308
44	rs7223956	C	T	-0.0902	0.897005	17	45373844	0.0144	4.27e-10	39.2363
45	rs73192661	T	C	-0.1061	0.428858	3	188128794	0.01	4.05e-26	112.572
46	rs736374	A	G	0.0832	0.375103	11	35266944	0.0103	6e-16	65.2488
47	rs7441808	G	A	0.0766	0.21091	4	26090375	0.0111	5.17e-12	47.6224
48	rs7488011	T	C	0.1052	0.356485	12	9925336	0.0111	2.52e-21	89.8226
49	rs7574865	G	T	-0.1321	0.74252	2	191964633	0.0117	1.67e-29	127.478
50	rs7742626	C	T	0.0686	0.267343	6	136132496	0.0116	3.41e-09	34.9729
51	rs79490353	C	T	0.2006	0.0241151	13	28623048	0.0349	8.82e-09	33.0378
52	rs7990020	C	A	0.0577	0.453482	13	43044946	0.0101	9.97e-09	32.6369
53	rs853305	C	T	-0.0802	0.718894	8	133931183	0.0111	4.4e-13	52.2039
54	rs881858	A	G	0.0665	0.747899	6	43806609	0.0108	8.46e-10	37.9137
55	rs911760	A	C	0.0879	0.212143	9	5438435	0.0125	1.95e-12	49.449
56	rs926103	C	T	-0.0678	0.697985	1	156784982	0.0104	7.65e-11	42.5004
57	rs9264277	C	T	-0.0862	0.645071	6	31224667	0.0111	9.03e-15	60.3071
58	rs9271365	G	T	0.2484	0.443466	6	32586794	0.0105	4.91e-123	559.66
59	rs9273371	T	C	0.0791	0.193385	6	32626565	0.014	1.65e-08	31.9225
60	rs9277559	C	T	-0.133	0.331026	6	33056731	0.012	1.86e-28	122.84
61	rs9497965	T	C	0.0827	0.409035	6	148521292	0.0102	3.71e-16	65.7371
62	rs9511151	A	G	-0.0976	0.279567	13	24786576	0.0106	3.08e-20	84.7789
63	rs9902341	T	C	0.0801	0.172257	17	40278522	0.0129	4.68e-10	38.5554
RSA, recurrent spontaneous abortion; SNP, single nucleotide polymorphism; eaf, effect allele frequency; chr, chromosome; pos, position; se, standard error
