# Supplementary material for: Thyroid disorders and pregnancy loss: a bidirectional mendelian randomization exploration
Source: BMC Pregnancy Childbirth. 2025 Oct 14;25:1088. doi: 10.1186/s12884-025-08146-2 (PMC12522347; doi:10.1186/s12884-025-08146-2)
Supplement: Supplementary file 4 — Supplementary Material 4. [file 12884_2025_8146_MOESM4_ESM.xlsx]

## Sheet: Results of MR.RAPS
Robust adjusted profile score results
	Estimated causal effect	standard error	p-value	Estimated overdispersion variance	standard error	p-value
Hypothyroidism on sporadic miscarriage	0.0293	0.0104	0.00488	0	0	NA
Hyperthyroidism on sporadic miscarriage	0.0029	0.0144	0.84	3.57e-05	4.94e-05	0.47
Hypothyroidism on recurrent miscarriage	-0.0105	0.0204	0.606	0	0	NA
Hyperthyroidism on recurrent miscarriage	-0.00558	0.0226	0.805	0	0	NA
