# Supplementary material for: Thyroid disorders and pregnancy loss: a bidirectional mendelian randomization exploration
Source: BMC Pregnancy Childbirth. 2025 Oct 14;25:1088. doi: 10.1186/s12884-025-08146-2 (PMC12522347; doi:10.1186/s12884-025-08146-2)
Supplement: Supplementary file 5 — Supplementary Material 5. [file 12884_2025_8146_MOESM5_ESM.xlsx]

## Sheet: Hypo-SA
Results of MR-PRESSO of hypothyroidism on SA
	Exposure	Outcome	MR analysis	Casual estimate	SD	T-Stat	P Value
Main MR	Hypothyroidism		Raw	0.0290088	0.00939727	3.08694	0.00289714
	Hypothyroidism	SA	Outlier-corrected	NA	NA	NA	NA
RSSobs of Global Test in MR-PRESSO results	62.3952
p value of Global Test in MR-PRESSO results	0.811
MR,Mendelian randomization; PRESSO, Pleiotropy RESidual Sum and Outlier; SA, spontaneous abortion;SD, standard deviation

## Sheet: Hyper-SA
Results of MR-PRESSO of hyperthyroidism on SA
	Exposure	Outcome	MR analysis	Casual estimate	SD	T-Stat	P Value
Main MR	Hyperthyroidism		Raw	-0.00644702	0.0177034	-0.364169	0.71683
	Hyperthyroidism	SA	Outlier-corrected	NA	NA	NA	NA
RSSobs of Global Test in MR-PRESSO results	59.4357
p value of Global Test in MR-PRESSO results	0.839
MR,Mendelian randomization; PRESSO, Pleiotropy RESidual Sum and Outlier; SA, spontaneous abortion;SD, standard deviation

## Sheet: Hypo-RSA
Results of MR-PRESSO of hypothyroidism on RSA
	Exposure	Outcome	MR analysis	Casual estimate	SD	T-Stat	P Value
Main MR	Hypothyroidism		Raw	0.0290088	0.00939727	3.08694	0.00289714
	Hypothyroidism	RSA	Outlier-corrected	NA	NA	NA	NA
RSSobs of Global Test in MR-PRESSO results	62.3952
p value of Global Test in MR-PRESSO results	0.811
MR,Mendelian randomization; PRESSO, Pleiotropy RESidual Sum and Outlier; RSA,recurrent spontaneous abortion;SD, standard deviation

## Sheet: Hyper-RSA
Results of MR-PRESSO of hyperthyroidism on RSA
	Exposure	Outcome	MR analysis	Casual estimate	SD	T-Stat	P Value
Main MR	Hyperthyroidism		Raw	-0.00539677	0.017476	-0.308811	0.763235
	Hyperthyroidism	RSA	Outlier-corrected	NA	NA	NA	NA
RSSobs of Global Test in MR-PRESSO results	9.26458
p value of Global Test in MR-PRESSO results	0.764
MR,Mendelian randomization; PRESSO, Pleiotropy RESidual Sum and Outlier; RSA,recurrent spontaneous abortion;SD, standard deviation

## Sheet: RSA-Hypo
Results of MR-PRESSO of RSA on hypothyroidism
	Exposure	Outcome	MR analysis	Casual estimate	SD	T-Stat	P Value
Main MR	RSA		Raw	-0.0269104	0.0249749	-1.0775	0.292931
	RSA	Hypothyroidism	Outlier-corrected	NA	NA	NA	NA
RSSobs of Global Test in MR-PRESSO results	15.2675
p value of Global Test in MR-PRESSO results	0.895
MR,Mendelian randomization; PRESSO, Pleiotropy RESidual Sum and Outlier; RSA,recurrent spontaneous abortion;SD, standard deviation

## Sheet: RSA-Hyper
Results of MR-PRESSO of RSA on hyperthyroidism
	Exposure	Outcome	MR analysis	Casual estimate	SD	T-Stat	P Value
Main MR	RSA		Raw	-0.0406357	0.0570845	-0.711851	0.484038
	RSA	Hyperthyroidism	Outlier-corrected	NA	NA	NA	NA
RSSobs of Global Test in MR-PRESSO results	17.1076
p value of Global Test in MR-PRESSO results	0.857
MR,Mendelian randomization; PRESSO, Pleiotropy RESidual Sum and Outlier; RSA,recurrent spontaneous abortion;SD, standard deviation
