# Supplementary material for: Thyroid disorders and pregnancy loss: a bidirectional mendelian randomization exploration
Source: BMC Pregnancy Childbirth. 2025 Oct 14;25:1088. doi: 10.1186/s12884-025-08146-2 (PMC12522347; doi:10.1186/s12884-025-08146-2)
Supplement: Supplementary file 6 — Supplementary Material 6. [file 12884_2025_8146_MOESM6_ESM.xlsx]

## Sheet: Sheet1
Results of reverse MR
Exposure	Exposure_ID	PMID	GWAS ftp	Outcome	Outcome_ID	PMID	SNPs	Method	OR	95%CI_lower	95%CI_upper	P-value	Exposure Sample size case	Exposure Sample size control	Outcome Sample size case	Outcome Sample size control	Heterogeneity	P	Pleiotropy	备注
SA	ebi-a-GCST011888	33239672					0						49996	174109	30155	379986				NO SNP left for analysis after clumping. Thresold set as follow:clump_kb = 1000, clump_r2 = 0.1
RSA		33239672		Hypothyroidism	ebi-a-GCST90018862	34594039	22	MR Egger	1.01056	0.771038	1.3245	0.940067	750	150215	30155	379986	MR Egger	0.848006	0.785587
								Weighted median	0.977159	0.900757	1.06004	0.578034					Inverse variance weighted	0.881261
								Inverse variance weighted	0.973761	0.916751	1.03432	0.387673
								Simple mode	0.989202	0.892775	1.09604	0.837644
								Weighted mode	0.977144	0.899509	1.06148	0.589866
RSA		33239672		Hyperthyroidism	ebi-a-GCST90018860	34594039	22	MR Egger	1.34175	0.762586	2.36079	0.320009	750	150215	3557	456942	MR Egger	0.873005	0.247846
								Weighted median	1.02663	0.850897	1.23865	0.783832					Inverse variance weighted	0.846338
								Inverse variance weighted	0.961183	0.841839	1.09745	0.558344
								Simple mode	1.08368	0.82626	1.4213	0.567577
								Weighted mode	1.04791	0.847636	1.2955	0.66982
MR, Mendelian randomization; SA, spontaneous abortion; RSA, recurrent spontaneous abortion
