# Supplementary material for: Thyroid disorders and pregnancy loss: a bidirectional mendelian randomization exploration
Source: BMC Pregnancy Childbirth. 2025 Oct 14;25:1088. doi: 10.1186/s12884-025-08146-2 (PMC12522347; doi:10.1186/s12884-025-08146-2)
Supplement: Supplementary file 7 — Supplementary Material 7. [file 12884_2025_8146_MOESM7_ESM.xlsx]

## Sheet: Sheet1
Total results
Group	Exposure	Exposure_ID	PMID	Outcome	Outcome_ID	PMID	SNPs	Method	OR	95%CI_lower	95%CI_upper	P-value	Exposure Sample size case	Exposure Sample size control	Outcome Sample size case	Outcome Sample size control	Heterogeneity	P	Pleiotropy
Discovery	Hyperthyroidism	ebi-a-GCST90018860	34594039	SA	ebi-a-GCST011888	33239672	12	MR Egger	1.05791	1.00135	1.11767	0.0723952	3557	456942	49996	174109	MR Egger	0.342655	0.0536258
								Weighted median	1.01847	0.987011	1.05093	0.252925					Inverse variance weighted	0.122038
								Inverse variance weighted	1.00147	0.973334	1.03043	0.919393
								Simple mode	1.0158	0.967005	1.06706	0.545227
								Weighted mode	1.02028	0.991645	1.04973	0.19432
Replication	Hyperthyroidism	ebi-a-GCST90018860	34594039	SA	finn-b-O15_ABORT_SPONTAN		11	MR Egger	0.97441	0.817644	1.16123	0.778636	3557	456942	9113	89340	MR Egger	0.0448018	0.870369
								Weighted median	0.96118	0.892057	1.03566	0.298428					Inverse variance weighted	0.0677042
								Inverse variance weighted	0.987808	0.921449	1.05895	0.729538
								Simple mode	0.970754	0.86138	1.09402	0.63698
								Weighted mode	0.938177	0.858439	1.02532	0.189398
Discovery	Hypothyroidism	ebi-a-GCST90018862	34594039	SA	ebi-a-GCST011888	33239672	68	MR Egger	1.02673	0.981427	1.07412	0.256053	30155	379986	49996	174109	MR Egger	0.809303	0.97642
								Weighted median	1.03064	1.00215	1.05995	0.0348275					Inverse variance weighted	0.832691
								Inverse variance weighted	1.02736	1.00717	1.04795	0.00769062
								Simple mode	1.03554	0.985316	1.08832	0.173158
								Weighted mode	1.03554	1.00104	1.07123	0.0473655
Replication	Hypothyroidism	ebi-a-GCST90018862	34594039	SA	finn-b-O15_ABORT_SPONTAN		68	MR Egger	1.01024	0.901582	1.132	0.861221	30155	379986	9113	89340	MR Egger	0.00143438	0.856402
								Weighted median	0.985512	0.918573	1.05733	0.684254					Inverse variance weighted	0.00183939
								Inverse variance weighted	1.00086	0.949492	1.05501	0.974489
								Simple mode	0.987461	0.862386	1.13068	0.855654
								Weighted mode	0.953602	0.883801	1.02892	0.224869
Discovery	Hyperthyroidism	ebi-a-GCST90018860		RSA		33239672	9	MR Egger	0.904633	0.728633	1.12314	0.394086	3557	456942	750	150215	MR Egger	0.722578	0.348487
								Weighted median	1.00289	0.926154	1.08599	0.943319					Inverse variance weighted	0.703703
								Inverse variance weighted	1.00627	0.947174	1.06906	0.839503
								Simple mode	1.00286	0.872773	1.15233	0.968871
								Weighted mode	0.992848	0.863813	1.14116	0.921993
Replication	Hyperthyroidism	ebi-a-GCST90018860	34594039	RSA	finn-b-N14_HABITABORT		11	MR Egger	0.968954	0.45878	2.04645	0.935916	3557	456942	245	68969	MR Egger	0.3296	0.671896
								Weighted median	1.05166	0.704955	1.56889	0.805036					Inverse variance weighted	0.434355
								Inverse variance weighted	1.11022	0.816251	1.51006	0.505252
								Simple mode	1.06823	0.628124	1.81669	0.812461
								Weighted mode	1.02426	0.643209	1.63107	0.921549
Discovery	Hypothyroidism	ebi-a-GCST90018862	34594039	RSA		33239672	63	MR Egger	0.962824	0.882804	1.0501	0.395469	30155	379986	750	150215	MR Egger	0.852939	0.403138
								Weighted median	0.940814	0.883201	1.00219	0.058452					Inverse variance weighted	0.857546
								Inverse variance weighted	0.994727	0.953752	1.03746	0.8054
								Simple mode	0.928602	0.823058	1.04768	0.233421
								Weighted mode	0.950302	0.885135	1.02027	0.164591
Replication	Hypothyroidism	ebi-a-GCST90018862	34594039	RSA	finn-b-N14_HABITABORT		68	MR Egger	0.930619	0.554425	1.56207	0.786383	30155	379986	245	68969	MR Egger	0.823649	0.633861
								Weighted median	0.895185	0.620614	1.29123	0.553562					Inverse variance weighted	0.840534
								Inverse variance weighted	1.04079	0.81766	1.32481	0.745358
								Simple mode	1.2364	0.632475	2.417	0.537044
								Weighted mode	0.969463	0.630643	1.49032	0.888011
SA, spontaneous abortion; RSA, recurrent spontaneous abortion
