# Supplementary material for: Thyroid disorders and pregnancy loss: a bidirectional mendelian randomization exploration
Source: BMC Pregnancy Childbirth. 2025 Oct 14;25:1088. doi: 10.1186/s12884-025-08146-2 (PMC12522347; doi:10.1186/s12884-025-08146-2)
Supplement: Supplementary file 8 — Supplementary Material 8. [file 12884_2025_8146_MOESM8_ESM.xlsx]

## Sheet: 3.Hyper-RSA
Genetic instruments for hyperthyroidism on RSA
	SNP	effect_allele	other_allele	beta	eaf	chr	pos	se	pval	F-statistic
1	rs2160215	C	T	0.2483	0.425594	14	81461472	0.0226	3.82e-28	120.708
2	rs2856821	C	T	-0.1879	0.196264	6	33046742	0.0274	7.69e-12	47.0276
3	rs3087243	A	G	-0.2038	0.380249	2	204738919	0.0224	7.94e-20	82.7775
4	rs4338740	C	T	0.1844	0.207075	15	49735297	0.0264	2.87e-12	48.7881
5	rs58722186	T	C	0.1359	0.302235	16	79751591	0.0233	5.23e-09	34.0194
6	rs604912	G	A	0.1198	0.538777	6	90986320	0.0217	3.15e-08	30.4785
7	rs6131010	G	A	0.1306	0.712807	20	44724305	0.0237	3.6e-08	30.3661
8	rs6679677	A	C	0.2936	0.111921	1	114303808	0.0379	8.79e-15	60.0114
9	rs9258222	A	G	-0.2367	0.0868963	6	29711562	0.0418	1.44e-08	32.0659
RSA, recurrent spontaneous abortion; SNP, single nucleotide polymorphism; eaf, effect allele frequency; chr, chromosome; pos, position; se, standard error
